# Supplementary material for: Overexpression of Pyrus sinkiangensis HAT5 enhances drought and salt tolerance, and low-temperature sensitivity in transgenic tomato
Source: Front Plant Sci. 2022 Nov 7;13:1036254. doi: 10.3389/fpls.2022.1036254 (PMC9676457; doi:10.3389/fpls.2022.1036254)
Supplement: Supplementary file 3 [file Table_3.xlsx]

## Sheet: Sheet1
Table S1
PsHAT5-F	CGCGGATCCTAAACAATACTAATTCGTCGGAG
PsHAT5-R	GCTCTCTAGAGGACTTATTTTCACTTCTATGCC
GAPDH-F(Q)	TAGCAAGGATGCTCCCATGTTCGT
GAPDH-R(Q)	AAAGGAGCAAGGCAGTTGGTTGTG
PsHAT5-F(Q)	GGTCTCTGAAGGCGAAGTATC
PsHAT5-R(Q)	AAGAATCACCAGGCTCCAAG
