# Supplementary material for: Overexpression of Pyrus sinkiangensis HAT5 enhances drought and salt tolerance, and low-temperature sensitivity in transgenic tomato
Source: Front Plant Sci. 2022 Nov 7;13:1036254. doi: 10.3389/fpls.2022.1036254 (PMC9676457; doi:10.3389/fpls.2022.1036254)
Supplement: Supplementary file 4 [file DataSheet_1.xlsx]

## Sheet: Low temperature
MDA (μmol/g ·Fw)	Contrlo			4℃			（-2℃）
WT	17.5379	16.3759	15.8431	17.0683	19.8333	19.0737	29.2358	27.4063	31.3682
OE-2	13.6745	16.8549	16.6922	21.022	22.9881	23.2227	35.5691	36.3655	37.8527
OE-4	15.4701	16.9753	16.5691	26.7909	24.2202	23.6954	38.5504	40.3727	41.0718
Relative conductivity (%)	Contrlo			4℃			（-2℃）
WT	31.48	33.97	30.95	36.57	38.12	35.92	75.32	72.74	68.81
OE-2	33.82	33.23	27.46	47.76	43.06	48.36	90.12	93.77	93.61
OE-4	36.51	34.54	37.38	55.71	50.16	57.89	95.78	91.21	92.32
Water saturation deficit (%)	Contrlo			4℃			（-2℃）
WT	13.63	14.56	15.32	20.83	19.22	21.53	52.15	51.56	55.38
OE-2	16.07	14.81	14.16	27.27	27.14	25.56	68.53	72.35	70.45
OE-4	14.32	13.11	15.15	24.24	25.66	26.62	66.55	67.23	64.32
Soluble sugar(mg/g ·Fw)	Contrlo			4℃			（-2℃）
WT	13.6175	11.271	12.226	24.8897	26.5841	24.6206	12.8532	14.8023	16.3024
OE-2	14.3862	12.0918	13.8493	21.313	20.8823	19.9404	5.72635	6.0753	5.0652
OE-4	11.8479	12.229	10.7514	18.1783	17.1993	17.9825	3.96278	3.64782	4.40659
Soluble protein (mg/g ·Fw)	Contrlo			4℃			（-2℃）
WT	33.0258	32.8383	30.964	71.8015	72.0069	76.3475	28.8766	25.5851	26.834
OE-2	33.6225	27.8001	32.7031	62.8541	65.597	65.4387	14.4695	15.8345	12.3244
OE-4	33.0641	37.8413	34.762	55.2933	62.3893	58.4491	11.6847	9.55654	10.7727
Proline content(mg/g ·Fw)	Contrlo			4℃			（-2℃）
WT	147.589	156.293	146.708	343.081	330.048	320.066	227.55	223.035	254.159
OE-2	136.485	151.978	140.382	273.264	269.49	254.393	162.416	181.739	156.618
OE-4	132.385	139.829	145.09	232.057	239.849	224.654	165.829	136.625	150.045
CAT activity (U/g/Fw)	Contrlo			4℃			（-2℃）
WT	286.885	322.787	299.145	862.069	895.652	869.565	187.416	170.896	224.437
OE-2	377.358	341.88	299.145	625.652	669.565	566.038	56.2674	52.6914	58.7914
OE-4	346.154	269.231	346.154	550.459	560.54	533.945	50.2177	53.6236	53.6236
SOD activity (U/g/Fw)	Contrlo			4℃			（-2℃）
WT	892.181	774.346	858.514	1809.3	1777.12	1694.57	125.72	124.636	138.228
OE-2	765.856	781.811	765.856	980.379	1080.38	1173.28	68.5185	61.7069	79.7157
OE-4	813.722	893.498	877.543	869.231	836.12	936.455	52.6916	63.6655	62.4503
POD activity (U/g/Fw)	Contrlo			4℃			（-2℃）
WT	2018.35	2110.09	1926.61	8114.75	7967.21	8435.9	2648.19	2048.19	2225.32
OE-2	1884.35	1904.35	2217.39	6622.22	6564.1	6393.16	911.111	1037.04	1111.11
OE-4	2304.35	2104.35	2304.35	6230.77	6615.39	6376.92	997.152	957.152	893.378

## Sheet: Drought
MDA (μmol/g ·Fw)	Control			Drought
WT	17.5379	16.3759	15.8431	40.772	43.1832	38.6748
OE-2	13.6745	16.8549	16.6922	21.6714	20.9304	23.4857
OE-4	15.4701	16.9753	16.5691	21.334	19.0952	18.8816
Relative conductivity (%)	Control			Drought
WT	31.48	33.97	30.95	70.07	70.41	71.74
OE-2	33.82	33.23	35.46	40.62	38.95	39.26
OE-4	33.51	34.54	31.38	48.7	47.16	46.63
Water saturation deficit (%)	Control			Drought
WT	19.63	14.56	15.32	61.01	66.46	65.98
OE-2	16.07	14.81	14.16	46.25	49.22	46.22
OE-4	15.32	16.11	12.15	42.47	47.73	45.84
Soluble sugar(mg/g ·Fw)	Control			Drought
WT	11.6175	13.271	12.226	14.2012	15.5366	16.2718
OE-2	13.3862	12.0918	11.8493	20.0733	21.2815	19.1466
OE-4	13.8479	13.229	12.7514	23.0615	22.5074	21.884
Soluble protein (mg/g ·Fw)	Control			Drought
WT	33.0258	32.8383	30.964	37.8012	39.9833	40.5904
OE-2	33.6225	30.8001	32.7031	45.5966	47.403	46.4789
OE-4	34.0641	30.8413	32.762	55.5022	55.6861	55.0732
Proline content(mg/g ·Fw)	Control			Drought
WT	197.589	206.293	186.708	491.287	480.504	482.661
OE-2	236.485	201.978	220.382	769.757	806.216	794.823
OE-4	262.385	279.829	264.09	926.616	958.822	910.513
CAT activity (U/g/Fw)	Control			Drought
WT	550.459	540.54	533.945	861.538	843.396	852.381
OE-2	595.652	569.565	566.038	1034.58	1067.43	1052.38
OE-4	592.069	595.652	599.565	1186.44	1156.95	1174.48
SOD activity (U/g/Fw)	Control			Drought
WT	792.181	774.346	858.514	782.145	723.359	793.931
OE-2	765.856	781.811	765.856	1121.49	1135.34	1110.73
OE-4	813.722	893.498	877.543	1406.15	1381.04	1365.71
POD activity (U/g/Fw)	Control			Drought
WT	2018.35	2110.09	1926.61	4519.23	4607.69	4519.23
OE-2	1304.35	1304.35	1217.39	1404.95	1421.49	1456.95
OE-4	1314.35	1324.35	1304.35	1694.91	1640.17	1610.17

## Sheet: Salt
MDA (μmol/g ·Fw)	Control			200mM			250mM
WT	17.5379	16.3759	15.8431	45.5426	38.8178	40.4851	72.6029	76.8734	73.4504
OE-2	13.6745	16.8549	16.6922	20.7312	18.8781	18.1297	53.2419	50.6791	56.2419
OE-4	15.4701	16.9753	16.5691	21.6731	21.2612	23.9821	51.6	59.1488	56.8793
Relative conductivity (%)	Control			200mM			250mM
WT	31.48	33.97	30.95	72.81	68.04	76.86	98.76	98.9	96.37
OE-2	33.82	33.23	27.46	57.6	57.56	58.66	98.4	93.17	97.28
OE-4	36.51	34.54	34.38	62.92	66.25	63.1	96.5	99.05	98.21
Water saturation deficit (%)	Control			200mM			250mM
WT	15.63	15.56	16.32	20.16	17.95	19.1	24.93	23.03	22.29
OE-2	16.07	16.81	17.16	24.27	22.08	21.88	25.97	26.73	24.39
OE-4	15.32	14.11	15.15	20.3	23.67	22.02	27.75	27.51	27.92
Soluble sugar(mg/g ·Fw)	Control			200mM			250mM
WT	13.6175	12.271	13.226	17.1282	16.8301	16.2772	20.9943	22.3125	19.5739
OE-2	14.3862	14.0918	13.8493	24.6281	25.5923	24.7658	35.5024	33.3493	36.2536
OE-4	14.8479	15.229	13.7514	19.7829	21.6825	22.3609	28.986	26.3636	27.2378
Soluble protein (mg/g ·Fw)	Control			200mM			250mM
WT	33.0258	32.8383	30.964	9.26249	11.4779	13.2713	13.2525	14.738	16.4419
OE-2	33.6225	33.8001	32.7031	20.1509	19.7187	22.6961	20.6376	23.1414	19.7967
OE-4	34.0641	32.8413	33.762	16.562	17.732	18.1458	19.1131	17.5263	19.4346
Proline content(mg/g ·Fw)	Control			200mM			250mM
WT	197.589	206.293	186.708	670.324	638.049	699.709	1415.15	1337.45	1437.11
OE-2	236.485	201.978	220.382	1253.36	1151.75	1406.72	1951.38	1884.97	1832.64
OE-4	262.385	279.829	264.09	1227.66	1045.23	1178.68	2430.06	2591.09	2587.35
CAT activity (U/g/Fw)	Control			200mM			250mM
WT	550.459	540.54	535.714	84.1751	67.3401	84.1751	77.7001	75.0751	88.8889
OE-2	525.652	555.652	574.157	118.141	123.627	115.141	166.924	175.72	161.29
OE-4	540.741	535.294	524.638	131.699	145.923	143.542	217.21	214.19	205.761
SOD activity (U/g/Fw)	Control			200mM			250mM
WT	768.181	774.346	758.514	259.403	286.709	244.992	234.048	224.891	212.668
OE-2	765.856	781.811	765.856	310.41	344.349	335.265	379.458	360.163	347.3
OE-4	753.722	733.498	767.543	391.129	385.53	434.978	444.692	468.096	479.799
POD activity (U/g/Fw)	Control			200mM			250mM
WT	1368.35	1310.09	1326.61	671.642	666.667	681.818	709.22	743.243	699.301
OE-2	1304.35	1271.19	1206.9	1490.05	1480.83	1523.08	2083.33	2066.12	2148.76
OE-4	1327.43	1271.19	1293.1	1414.49	1329.41	1519.4	1954.89	2105.26	2074.07

## Sheet: Expression level
WT	OE-2	OE-4
0.836797	23.6843	24.93
0.924293	26.9743	27.1135
1.29292	24.2769	24.5423
